# Supplementary material for: Investigation of Lonicera japonica Flos against Nonalcoholic Fatty Liver Disease Using Network Integration and Experimental Validation
Source: Medicina (Kaunas). 2022 Aug 30;58(9):1176. doi: 10.3390/medicina58091176 (PMC9506563; doi:10.3390/medicina58091176)
Supplement: Supplementary file 1 [file medicina-58-01176-s001.zip]

Archive with 1 entries (1 files):
- medicina-1873759-supplementary.pdf
